# Supplementary material for: Cardiorespiratory fitness status of elite handball referees in Hungary
Source: PLoS One. 2022 Jul 7;17(7):e0270999. doi: 10.1371/journal.pone.0270999 (PMC9262183; doi:10.1371/journal.pone.0270999)
Supplement: S1 Dataset — (XLSX) [file pone.0270999.s001.xlsx]

## Sheet: sum_table
Subject	Basic details					Antropometric parameters			Cardiopulmonary exercise testing
	Sex (1=male, 2=female)	Age (year)	Level as a former player (1 = higher divisions, 2 = lower divisions)	Level of refereeing (1= 1st division, 2= 2nd division)	Trainings (hours/week)	Height (cm)	Weight (kg)	Body fat (%)	Exercise time (sec)	Resting heart rate (1/min)	Maximal heart rate (1/min)	Cool-down 1st min heart rate (1/min)	Anaerobic threshold time (sec)	Anaerobic threshold heart rate (1/min)	Aerobic capacity at anaerobic threshold (ml/kg/min)	Peak lactate (mmol/l)	Estimated aerobic capacity (ml/kg/min)	Achieved aerobic capacity (ml/kg/min)	Estimated ventilation (l/min)	Achieved ventilation (l/min)
1	1	44	2	2	2	175	81	28	425	70	169	137	157	135	29.9	9.2	33.1	39.3	107	114
2	1	24	2	2	5	179	69	10	792	80	190	162	433	169	41.5	11.2	45.3	49.2	112	127
3	2	26	2	2	3	170	64	23.1	659	69	193	166	378	184	37.3	11.1	31.2	39.3	86	99
4	1	27	1	2	7.5	175	87	19	671	66	187	169	341	169	36.5	7.3	36.9	41.6	124	119
5	1	26	1	2	4.5	180	79	10.4	793	81	193	177	361	165	34.1	13.8	41.1	49	121	123
6	1	28	2	2	4.5	169	74	18.3	689	78	193	173	218	160	37.7	14.2	40.1	48.3	113	126
7	2	28	1	2	4.375	181	77	22	818	74	187	136	560	181	33.2	5.4	27.7	38	95	111
8	2	27	1	2	3.5	163	59	26	635	85	190	166	303	173	32.2	7.9	31.8	35.8	82	110
9	1	29	2	2	4.5	183	102	21.6	420	100	190	172	279	181	41.2	7.6	33.9	46.3	134	162
10	1	18	2	2	7.5	184	70	6.8	825	80	187	164	241	148	42.6	12.4	50	62.3	100	159
11	1	23	2	2	4.375	185	86	10.1	813	76	196	165	481	184	50.9	9.5	42.7	51.2	126	137
12	1	22	1	2	1.5	180	70	11.7	900	81	200	179	361	160	36.8	13.3	46	48.3	114	164
13	2	20	2	2	4.5	176	65	28	554	93	193	179	220	173	28.3	10.5	32.1	34.1	93	86
14	1	24	2	2	3	181	84	19.6	657	75	187	169	417	173	33.3	11.8	43.4	43.3	121	167
15	2	24	1	2	4.5	175	70	23.6	686	81	184	155	540	179	37.6	6.2	30.3	41.2	92	101
16	2	23	2	2	3.75	172	61.5	29.5	420	127	193	176	220	184	34.5	7.9	33.2	40.1	85	90
17	2	19	1	2	4.5	164	67	32	387	73	181	160	207	168	34	8.3	31.7	39.5	62	93
18	2	25	2	2	4.5	173	63	23.9	723	71	200	180	451	187	23.9	9	32.3	25.3	86	117
19	1	36	2	2	2	183	92	28.6	544	94	181	157	298	162	37.9	7.2	34.6	44.3	121	147
20	1	25	2	2	5.25	180	72	12	784	68	200	180	440	180	43.6	12.2	44	49.9	114	155
21	2	21	2	2	2	162	48	22.8	900	84	196	174	289	173	35	10.1	39.4	43.6	76	100
22	1	43	2	2	3	179	78	16.6	692	59	160	131	299	127	31	7.5	35.3	43.2	105	133
23	1	21	2	2	6	188	89	12.3
24	2	20	2	2	5.625	174	75.5	20.1	629	88	200	182	337	184	35.2	8.4	29.7	42.1	99	101
25	1	27	1	1	7.5	170	68	8.6	900	50	187	151	719	180	55.3	5.2	42.4	52.2	109	114
26	2	28	2	2	5	170	62	18.6	606	77	191	160	319	174	35.4	9.2	31.4	42.6	83	95
27	2	25	2	2	5	163	63	26.5	600	74	203	181	278	185	39.1	11.1	31.4	44	85	108
28	2	26	1	2	3.75	175	77	27.4	561	81	181	164	360	176	37	8.6	27.6	37.9	96	102
29	1	28	2	2	5	177	85	20	762	66	202	166	480	187	40.1	9.9	38.3	46.1	122	138
30	1	23	2	2	9	171	72	17.9	769	98	210	191	261	175	29.9	14.3	42.9	46.8	115	130
31	1	24	2	2	3	172	81	28	664	81	196	164	501	190	38	8	40	42.8	120	97
32	1	23	2	2	3	181	77	16.8	939	59	190	176	538	177	42.2	13.4	45	49.8	120	152
33	2	20	1	2	4.375	185	73	25.6	505	90	196	169	175	176	35.2	8.3	31.6	39.8	97	102
34	2	21	1	2	4	173	68	25	542	56	187	164	501	184	41	3.9	31.6	42.2	93	89
35	1	25	1	2	7.5	186	86	20.8	721	65	196	157	498	182	36.8	7.4	41.4	43.9	126	142
36	1	18	2	2	11.5	185	70	4.6	841	107	196	181	282	180	42.2	10.6	49.2	60.4	91	143
37	2	27	1	2	2	168	66	27	300	71	160	127	240	153	36.3	6.2	30	35.7	87	69
38	2	28	2	2	5	178	75	28	550	61	181	171	381	176	37.1	7	28.9	40.2	91	103
39	1	26	1	2	6	178	82	12.8	699	80	200	171	438	185	41.8	7.5	41.4	47.8	120	158
40	2	27	1	2	5	180	63	22	624	75	187	153	317	181	36.2	8.8	32.9	42.2	84	120
41	2	21	2	2	4.375	178	62	22	666	72	185	169	400	176	37.2	6.4	34.1	43.7	88	105
42	2	22	2	2	7.5	172	67	19.3	840	68	190	173	580	181	43.8	9.3	31.2	46.6	92	99
43	2	25	2	2	7.5	170	66	18.7	618	75	190	162	421	184	44.9	6.4	31.7	48.6	87	93
44	1	29	1	1	6	187	94	14.8	728	69	192	174	359	158	37.6	13.4	37.1	48.8	129	122
45	1	26	2	2	6.25	188	116	24.6	661	72	181	157	281	159	42.1	9.3	33.7	47.2	147	207
46	2	22	1	2	3.75	169	67	33.2	520	100	203	184	181	189	29.7	12.4	32.3	37.9	89	87
47	2	22	2	2	3.75	169	64	30.3	584	92	179		177		29.4	12.9	32.7	39.4	88	80
48	2	21	2	2	3.125	173	76	29.4	491	102	203	187	201	187	34.4	14.7	29.1	40.7	99	134
49	1	21	1	2	8.25	177	87	24.9	738	90	190	160	244	172	34.1	10.8	40	45.4	127	130
50	1	24	2	1	4.5	179	75	5.8	601	70	196	179	262	176	50.4	17.7	43.4	58.7	117	156
51	1	40	2	1	3.75	184	90	15.9	480	88	184	171	299	179	44.5	8.7	48.4	48.4	117	169
52	1	24	1	1	9	183	83	9.6	577	68	200	171	236	171	43.5	11.7	42	53.6	123	154
53	1	43	2	1	4.5	183	97	21.1	461	95	173	162	318	166	44.5	5.9	30.8	47.9	120	181
54	1	32	2	1	4.5	177	75	16	436	96	200	181	179	173	35.5	15.3	39.9	45.3	111	144
55	1	27	2	2	7.5	187	90	10.4	726	62	181	158	482	166	52.2	8.1	39.5	62.4	127	199
56	1	41	2	1	2	190	98	23.2	329	76	162	151	260	156	39.8	5.1	32.9	41.6	123	140
57	1	42	1	1	2	184	91	16.7	336	81	179	162	155	153	32.4	13.3	33.1	36.4	116	138
58	1	45	2	1	2	185	90	17.5	531	72	171	148	320	160	36.2	7.6	32.9	44	114	136
59	1	26	1	1	6	186	89	5.4	558	80	203	187	381	193	44.6	7.3	40	48.1	127	168
60	1	36	2	1	3	186	98	20.4	387	83	200	176	210	187	36.6	11	33.6	44.3	126	145
61	1	32	2	1	5.25	196	97	13.3	525	74	189	171	480	184	47.5	5.9	38.1	46.3	129	163
62	1	36	2	1	1.5	195	104.7	23.6	421	70	184	162	181	166	35.6	13	33.9	43.2	132	188
63	2	27	2	1	7	166	67	26.7	572	75	187	173	261	173	37.7	10.3	29.5	43.2	87	126
64	1	40	2	1	2.5	178	72	9.1	310	97	187	189	239	184	42.2	6.9	37.8	46.1	103	119
65	2	26	1	1	4.5	163	61	22.1	481	81	187	169	378	184	44.4	6.9	31.5	48.1	83	107
66	1	45	1	1	1.5	183	85	15	391	105	176	160	239	167	36.5	7.4	33.6	42.8	110	110
67	1	24	2	1	3.75	179	76	6.2	480	78	196	171				9.7	43.1	52.9	117	164
68	1	43	1	1	2	178	80	13.3	661	57	176	160	256	157	45	12.2	35.1	52.6	106	126
69	1	39	1	1	3	185	91	22.1	480	75	184	170	240	170	37	15.8	34.4	40.4	119	156
70	1	39	1	1	11.25	190	88	6.3	590	53	176	153	359	156	48.9	3.1	39.9	54.2	123	160
71	2	28	2	1	4.5	165	62	21.4	260	87	176	153	240	164	39.6	3.8	30.9	41.2	82	106
72	1	41	2	1	2.5	170	73	19.1	380	85	184	157	212	166	33.3	8.7	35.6	40.1	102	107
73	1	42	1	1	2	172	67	12	492	86	196	179	201	171	41.2	8.6	37.2	49.9	97	143
74	2	25	1	1	3.75	165	60	20	315	86	187	172	240	181	42.8	3.1	32.5	42.1	83	88
75	2	34	1	1	2.5	172	65	17.2	328	71	176	168	178	166	36.2	7.9	28.8	37.9	81	104
76	1	41	2	1	3	180	90	19.9	322	87	171	148	240	164	36.1	5.9	32.7	37.7	116	136
77	1	33	2	1	3	183	87	18.9	480	90	203	193	257	186	31.3	10.5	37.3	39.9	120	153
78	1	43	1	1	3	183	103	23.7	277	66	175	139	220	170	38	5.4	29.4	38.7	125	157
79	2	31	1	1	2.5	163	65	22.6	259	86	169	130	198	165	37.6	4.3	28.8	39.6	83	79
80	2	39	1	1	2	170	61	21.7	294	76	157	134	185	153	33.9	6.9	28.4	35.9	74	70
81	1	25	2	1	3.5	179	77	12.9	481	86	193	171	158	174	42.4	10.4	42.4	52.4	118	115
82	2	43	1	1	3	170	63	17.1	277	69	176	165	240	176	36.6	4.6	26.6	37.3	73	82
83	1	18	2	3	4	190	65	18.7
84	1	20	2	1	5.25	195	100	16	497	72	184	157	259	171	38.3	8.9	40.8	50.9	140	164
85	1	29	2	1	5.5	180	73	10.5	605	77	190	177	365	176	42.9	6.1	42.3	53.6	112	130
86	2	24	1	1	6	170	56	20.9	559	86	184	174	320	171	40	7.3	35	45.7	81	97
87	1	32	1	1	3	187	100	19.2	424	69	186	173	199	166	36	8.4	34.6	42.5	131	147
88	2	34	1	1	4.5	163	57	12.3	453	85	181	167	200	169	38	11	41.8	45	95	114
89	1	46	2	1	1	182	82	18.2	485	69	171	153	378	162	42.7	7.8	33.8	48.7	106	143
90	2	20	2	1	2.5	175	73	26.2	370	93	196	170	180	96	34.2	8.8	30.4	37.5	97	111
91	1	25	1	1	5	177	91	16.1	541	71	196	166	301	187	44.3	8.9	36.8	48.8	128	181
92	1	26	1	1	2	186	90	12.8	392	86	190	162	148	167	31.5	6.6	39.6	41.8	127	135
93	1	20	2	1	3	190	94	19.4	544	75	193	173	178	170	33.1	18.9	41.5	43.2	135	139
94	1	29	2	1	5	183	88	14.7	452	68	194	182	320	184	34.4	7.7	38.3	35.7	123	113
95	1	23	1	1	4	196	98	15.1	543	80	200	164	137	152	33.8	13.5	40.7	47.2	136	173
96	1	41	2	1	5	176	80	10.1	545	73	181	164	275	164	39	13.1	34.9	46.1	108	136
97	2	42	2	1	2	170	69	22.6	366	98	157	129	223	144	33.3	8.6	25.2	39.5	78	96
98	1	24	2	1	3	183	92	16.5	725	86	187	165	421	176	45.6	6.8	38.6	51.6	130	155
99	1	22	2	1	3.5	184	85	9.8	432	82	196	171				11.3	39.7	47	106	150
100	1	40	2	1	3	182	88	17.4	323	77	179	153	222	169	41.1	3.2	36.4	44.3	116	125
																				Emelkedett RR
																				Midkettő magasabb
																				Szum:
